# Supplementary material for: Temperature Upshifts in Mammalian Cell Culture: A Suitable Strategy for Biosimilar Monoclonal Antibodies?
Source: Bioengineering (Basel). 2023 Sep 30;10(10):1149. doi: 10.3390/bioengineering10101149 (PMC10603922; doi:10.3390/bioengineering10101149)
Supplement: Supplementary file 1 [file bioengineering-10-01149-s001.zip]

Archive with 1 entries (1 files):
- bioengineering-2597567-supplementary.pdf
